# Supplementary material for: Characterization of Mycoviruses in Armillaria ostoyae and A. cepistipes in the Czech Republic
Source: Viruses. 2024 Apr 15;16(4):610. doi: 10.3390/v16040610 (PMC11053624; doi:10.3390/v16040610)
Supplement: Supplementary file 1 [file viruses-16-00610-s001.zip]

Archive with 1 entries (1 files):
- viruses-2946635-supplementary.pdf
